# Supplementary material for: Multiple LacI-mediated loops revealed by Bayesian statistics and tethered particle motion
Source: Nucleic Acids Res. 2014 Aug 12;42(16):10265–77. doi: 10.1093/nar/gku563 (PMC4176382; doi:10.1093/nar/gku563)
Supplement: SUPPLEMENTARY DATA [file supp_gku563_SI_trajectories_E8106_E8107.zip]

Archive with 283 entries (278 files):
- E8noprom/
- E8noprom/OidE8106O1_100pMSJLacI/
- E8noprom/OidE8106O1_100pMSJLacI/HMMformat/
- E8noprom/OidE8106O1_100pMSJLacI/HMMformat/filenames.mat
- E8noprom/OidE8106O1_100pMSJLacI/HMMformat/OidE8106O1_100pM_bead10_area1_trj_raw.mat
- E8noprom/OidE8106O1_100pMSJLacI/HMMformat/OidE8106O1_100pM_bead10_area2_trj_raw.mat
- E8noprom/OidE8106O1_100pMSJLacI/HMMformat/OidE8106O1_100pM_bead10_cal_raw.mat
- E8noprom/OidE8106O1_100pMSJLacI/HMMformat/OidE8106O1_100pM_bead11_area1_trj_raw.mat
- E8noprom/OidE8106O1_100pMSJLacI/HMMformat/OidE8106O1_100pM_bead11_area2_trj_raw.mat
- E8noprom/OidE8106O1_100pMSJLacI/HMMformat/OidE8106O1_100pM_bead11_cal_raw.mat
- E8noprom/OidE8106O1_100pMSJLacI/HMMformat/OidE8106O1_100pM_bead12_area1_trj_raw.mat
- E8noprom/OidE8106O1_100pMSJLacI/HMMformat/OidE8106O1_100pM_bead12_area2_trj_raw.mat
- E8noprom/OidE8106O1_100pMSJLacI/HMMformat/OidE8106O1_100pM_bead12_cal_raw.mat
- E8noprom/OidE8106O1_100pMSJLacI/HMMformat/OidE8106O1_100pM_bead13_area1_trj_raw.mat
- E8noprom/OidE8106O1_100pMSJLacI/HMMformat/OidE8106O1_100pM_bead13_cal_raw.mat
- E8noprom/OidE8106O1_100pMSJLacI/HMMformat/OidE8106O1_100pM_bead14_area1_trj_raw.mat
- E8noprom/OidE8106O1_100pMSJLacI/HMMformat/OidE8106O1_100pM_bead14_area2_trj_raw.mat
- E8noprom/OidE8106O1_100pMSJLacI/HMMformat/OidE8106O1_100pM_bead14_cal_raw.mat
- E8noprom/OidE8106O1_100pMSJLacI/HMMformat/OidE8106O1_100pM_bead15_area1_trj_raw.mat
- E8noprom/OidE8106O1_100pMSJLacI/HMMformat/OidE8106O1_100pM_bead15_area2_trj_raw.mat
- E8noprom/OidE8106O1_100pMSJLacI/HMMformat/OidE8106O1_100pM_bead15_cal_raw.mat
- E8noprom/OidE8106O1_100pMSJLacI/HMMformat/OidE8106O1_100pM_bead16_area1_trj_raw.mat
- E8noprom/OidE8106O1_100pMSJLacI/HMMformat/OidE8106O1_100pM_bead16_cal_raw.mat
- E8noprom/OidE8106O1_100pMSJLacI/HMMformat/OidE8106O1_100pM_bead17_area1_trj_raw.mat
- E8noprom/OidE8106O1_100pMSJLacI/HMMformat/OidE8106O1_100pM_bead17_area2_trj_raw.mat
- E8noprom/OidE8106O1_100pMSJLacI/HMMformat/OidE8106O1_100pM_bead17_cal_raw.mat
- E8noprom/OidE8106O1_100pMSJLacI/HMMformat/OidE8106O1_100pM_bead18_area1_trj_raw.mat
- E8noprom/OidE8106O1_100pMSJLacI/HMMformat/OidE8106O1_100pM_bead18_area2_trj_raw.mat
- E8noprom/OidE8106O1_100pMSJLacI/HMMformat/OidE8106O1_100pM_bead18_cal_raw.mat
- E8noprom/OidE8106O1_100pMSJLacI/HMMformat/OidE8106O1_100pM_bead19_area1_trj_raw.mat
- E8noprom/OidE8106O1_100pMSJLacI/HMMformat/OidE8106O1_100pM_bead19_area2_trj_raw.mat
- E8noprom/OidE8106O1_100pMSJLacI/HMMformat/OidE8106O1_100pM_bead19_cal_raw.mat
- E8noprom/OidE8106O1_100pMSJLacI/HMMformat/OidE8106O1_100pM_bead1_area1_trj_raw.mat
- E8noprom/OidE8106O1_100pMSJLacI/HMMformat/OidE8106O1_100pM_bead1_area2_trj_raw.mat
- E8noprom/OidE8106O1_100pMSJLacI/HMMformat/OidE8106O1_100pM_bead1_cal_raw.mat
- E8noprom/OidE8106O1_100pMSJLacI/HMMformat/OidE8106O1_100pM_bead20_area1_trj_raw.mat
- E8noprom/OidE8106O1_100pMSJLacI/HMMformat/OidE8106O1_100pM_bead20_area2_trj_raw.mat
- E8noprom/OidE8106O1_100pMSJLacI/HMMformat/OidE8106O1_100pM_bead20_cal_raw.mat
- E8noprom/OidE8106O1_100pMSJLacI/HMMformat/OidE8106O1_100pM_bead21_area1_trj_raw.mat
- E8noprom/OidE8106O1_100pMSJLacI/HMMformat/OidE8106O1_100pM_bead21_area2_trj_raw.mat
- E8noprom/OidE8106O1_100pMSJLacI/HMMformat/OidE8106O1_100pM_bead21_cal_raw.mat
- E8noprom/OidE8106O1_100pMSJLacI/HMMformat/OidE8106O1_100pM_bead22_area1_trj_raw.mat
- E8noprom/OidE8106O1_100pMSJLacI/HMMformat/OidE8106O1_100pM_bead22_area2_trj_raw.mat
- E8noprom/OidE8106O1_100pMSJLacI/HMMformat/OidE8106O1_100pM_bead22_cal_raw.mat
- E8noprom/OidE8106O1_100pMSJLacI/HMMformat/OidE8106O1_100pM_bead23_area1_trj_raw.mat
- E8noprom/OidE8106O1_100pMSJLacI/HMMformat/OidE8106O1_100pM_bead23_area2_trj_raw.mat
- E8noprom/OidE8106O1_100pMSJLacI/HMMformat/OidE8106O1_100pM_bead23_cal_raw.mat
- E8noprom/OidE8106O1_100pMSJLacI/HMMformat/OidE8106O1_100pM_bead24_area1_trj_raw.mat
- E8noprom/OidE8106O1_100pMSJLacI/HMMformat/OidE8106O1_100pM_bead24_area2_trj_raw.mat
- E8noprom/OidE8106O1_100pMSJLacI/HMMformat/OidE8106O1_100pM_bead24_cal_raw.mat
- E8noprom/OidE8106O1_100pMSJLacI/HMMformat/OidE8106O1_100pM_bead25_area1_trj_raw.mat
- E8noprom/OidE8106O1_100pMSJLacI/HMMformat/OidE8106O1_100pM_bead25_cal_raw.mat
- E8noprom/OidE8106O1_100pMSJLacI/HMMformat/OidE8106O1_100pM_bead26_area1_trj_raw.mat
- E8noprom/OidE8106O1_100pMSJLacI/HMMformat/OidE8106O1_100pM_bead26_cal_raw.mat
- E8noprom/OidE8106O1_100pMSJLacI/HMMformat/OidE8106O1_100pM_bead27_area1_trj_raw.mat
- E8noprom/OidE8106O1_100pMSJLacI/HMMformat/OidE8106O1_100pM_bead27_cal_raw.mat
- E8noprom/OidE8106O1_100pMSJLacI/HMMformat/OidE8106O1_100pM_bead28_area1_trj_raw.mat
- E8noprom/OidE8106O1_100pMSJLacI/HMMformat/OidE8106O1_100pM_bead28_cal_raw.mat
- E8noprom/OidE8106O1_100pMSJLacI/HMMformat/OidE8106O1_100pM_bead29_area1_trj_raw.mat
- E8noprom/OidE8106O1_100pMSJLacI/HMMformat/OidE8106O1_100pM_bead29_cal_raw.mat
- E8noprom/OidE8106O1_100pMSJLacI/HMMformat/OidE8106O1_100pM_bead2_area1_trj_raw.mat
- E8noprom/OidE8106O1_100pMSJLacI/HMMformat/OidE8106O1_100pM_bead2_area2_trj_raw.mat
- E8noprom/OidE8106O1_100pMSJLacI/HMMformat/OidE8106O1_100pM_bead2_cal_raw.mat
- E8noprom/OidE8106O1_100pMSJLacI/HMMformat/OidE8106O1_100pM_bead30_area1_trj_raw.mat
- E8noprom/OidE8106O1_100pMSJLacI/HMMformat/OidE8106O1_100pM_bead30_cal_raw.mat
- E8noprom/OidE8106O1_100pMSJLacI/HMMformat/OidE8106O1_100pM_bead31_area1_trj_raw.mat
- E8noprom/OidE8106O1_100pMSJLacI/HMMformat/OidE8106O1_100pM_bead31_cal_raw.mat
- E8noprom/OidE8106O1_100pMSJLacI/HMMformat/OidE8106O1_100pM_bead32_area1_trj_raw.mat
- E8noprom/OidE8106O1_100pMSJLacI/HMMformat/OidE8106O1_100pM_bead32_cal_raw.mat
- E8noprom/OidE8106O1_100pMSJLacI/HMMformat/OidE8106O1_100pM_bead33_area1_trj_raw.mat
- E8noprom/OidE8106O1_100pMSJLacI/HMMformat/OidE8106O1_100pM_bead33_cal_raw.mat
- E8noprom/OidE8106O1_100pMSJLacI/HMMformat/OidE8106O1_100pM_bead34_area1_trj_raw.mat
- E8noprom/OidE8106O1_100pMSJLacI/HMMformat/OidE8106O1_100pM_bead34_cal_raw.mat
- E8noprom/OidE8106O1_100pMSJLacI/HMMformat/OidE8106O1_100pM_bead35_area1_trj_raw.mat
- E8noprom/OidE8106O1_100pMSJLacI/HMMformat/OidE8106O1_100pM_bead35_cal_raw.mat
- E8noprom/OidE8106O1_100pMSJLacI/HMMformat/OidE8106O1_100pM_bead36_area1_trj_raw.mat
- E8noprom/OidE8106O1_100pMSJLacI/HMMformat/OidE8106O1_100pM_bead36_cal_raw.mat
- E8noprom/OidE8106O1_100pMSJLacI/HMMformat/OidE8106O1_100pM_bead37_area1_trj_raw.mat
- E8noprom/OidE8106O1_100pMSJLacI/HMMformat/OidE8106O1_100pM_bead37_area2_trj_raw.mat
- E8noprom/OidE8106O1_100pMSJLacI/HMMformat/OidE8106O1_100pM_bead37_cal_raw.mat
- E8noprom/OidE8106O1_100pMSJLacI/HMMformat/OidE8106O1_100pM_bead38_area1_trj_raw.mat
- E8noprom/OidE8106O1_100pMSJLacI/HMMformat/OidE8106O1_100pM_bead38_area2_trj_raw.mat
- E8noprom/OidE8106O1_100pMSJLacI/HMMformat/OidE8106O1_100pM_bead38_cal_raw.mat
- E8noprom/OidE8106O1_100pMSJLacI/HMMformat/OidE8106O1_100pM_bead39_area1_trj_raw.mat
- E8noprom/OidE8106O1_100pMSJLacI/HMMformat/OidE8106O1_100pM_bead39_area2_trj_raw.mat
- E8noprom/OidE8106O1_100pMSJLacI/HMMformat/OidE8106O1_100pM_bead39_cal_raw.mat
- E8noprom/OidE8106O1_100pMSJLacI/HMMformat/OidE8106O1_100pM_bead3_area1_trj_raw.mat
- E8noprom/OidE8106O1_100pMSJLacI/HMMformat/OidE8106O1_100pM_bead3_area2_trj_raw.mat
- E8noprom/OidE8106O1_100pMSJLacI/HMMformat/OidE8106O1_100pM_bead3_cal_raw.mat
- E8noprom/OidE8106O1_100pMSJLacI/HMMformat/OidE8106O1_100pM_bead40_area1_trj_raw.mat
- E8noprom/OidE8106O1_100pMSJLacI/HMMformat/OidE8106O1_100pM_bead40_area2_trj_raw.mat
- E8noprom/OidE8106O1_100pMSJLacI/HMMformat/OidE8106O1_100pM_bead40_cal_raw.mat
- E8noprom/OidE8106O1_100pMSJLacI/HMMformat/OidE8106O1_100pM_bead41_area1_trj_raw.mat
- E8noprom/OidE8106O1_100pMSJLacI/HMMformat/OidE8106O1_100pM_bead41_area2_trj_raw.mat
- E8noprom/OidE8106O1_100pMSJLacI/HMMformat/OidE8106O1_100pM_bead41_cal_raw.mat
- E8noprom/OidE8106O1_100pMSJLacI/HMMformat/OidE8106O1_100pM_bead42_area1_trj_raw.mat
- E8noprom/OidE8106O1_100pMSJLacI/HMMformat/OidE8106O1_100pM_bead42_area2_trj_raw.mat
- E8noprom/OidE8106O1_100pMSJLacI/HMMformat/OidE8106O1_100pM_bead42_cal_raw.mat
- E8noprom/OidE8106O1_100pMSJLacI/HMMformat/OidE8106O1_100pM_bead43_area1_trj_raw.mat
- E8noprom/OidE8106O1_100pMSJLacI/HMMformat/OidE8106O1_100pM_bead43_area2_trj_raw.mat
- E8noprom/OidE8106O1_100pMSJLacI/HMMformat/OidE8106O1_100pM_bead43_cal_raw.mat
- E8noprom/OidE8106O1_100pMSJLacI/HMMformat/OidE8106O1_100pM_bead44_area1_trj_raw.mat
- E8noprom/OidE8106O1_100pMSJLacI/HMMformat/OidE8106O1_100pM_bead44_cal_raw.mat
- E8noprom/OidE8106O1_100pMSJLacI/HMMformat/OidE8106O1_100pM_bead45_area1_trj_raw.mat
- E8noprom/OidE8106O1_100pMSJLacI/HMMformat/OidE8106O1_100pM_bead45_area2_trj_raw.mat
- E8noprom/OidE8106O1_100pMSJLacI/HMMformat/OidE8106O1_100pM_bead45_cal_raw.mat
- E8noprom/OidE8106O1_100pMSJLacI/HMMformat/OidE8106O1_100pM_bead46_area1_trj_raw.mat
- E8noprom/OidE8106O1_100pMSJLacI/HMMformat/OidE8106O1_100pM_bead46_area2_trj_raw.mat
- E8noprom/OidE8106O1_100pMSJLacI/HMMformat/OidE8106O1_100pM_bead46_cal_raw.mat
- E8noprom/OidE8106O1_100pMSJLacI/HMMformat/OidE8106O1_100pM_bead47_area1_trj_raw.mat
- E8noprom/OidE8106O1_100pMSJLacI/HMMformat/OidE8106O1_100pM_bead47_area2_trj_raw.mat
- E8noprom/OidE8106O1_100pMSJLacI/HMMformat/OidE8106O1_100pM_bead47_cal_raw.mat
- E8noprom/OidE8106O1_100pMSJLacI/HMMformat/OidE8106O1_100pM_bead48_area1_trj_raw.mat
- E8noprom/OidE8106O1_100pMSJLacI/HMMformat/OidE8106O1_100pM_bead48_area2_trj_raw.mat
- E8noprom/OidE8106O1_100pMSJLacI/HMMformat/OidE8106O1_100pM_bead48_cal_raw.mat
- E8noprom/OidE8106O1_100pMSJLacI/HMMformat/OidE8106O1_100pM_bead49_area1_trj_raw.mat
- E8noprom/OidE8106O1_100pMSJLacI/HMMformat/OidE8106O1_100pM_bead49_area2_trj_raw.mat
- E8noprom/OidE8106O1_100pMSJLacI/HMMformat/OidE8106O1_100pM_bead49_cal_raw.mat
- E8noprom/OidE8106O1_100pMSJLacI/HMMformat/OidE8106O1_100pM_bead4_area1_trj_raw.mat
- E8noprom/OidE8106O1_100pMSJLacI/HMMformat/OidE8106O1_100pM_bead4_area2_trj_raw.mat
- E8noprom/OidE8106O1_100pMSJLacI/HMMformat/OidE8106O1_100pM_bead4_cal_raw.mat
- E8noprom/OidE8106O1_100pMSJLacI/HMMformat/OidE8106O1_100pM_bead50_area1_trj_raw.mat
- E8noprom/OidE8106O1_100pMSJLacI/HMMformat/OidE8106O1_100pM_bead50_area2_trj_raw.mat
- E8noprom/OidE8106O1_100pMSJLacI/HMMformat/OidE8106O1_100pM_bead50_cal_raw.mat
- E8noprom/OidE8106O1_100pMSJLacI/HMMformat/OidE8106O1_100pM_bead51_area1_trj_raw.mat
- E8noprom/OidE8106O1_100pMSJLacI/HMMformat/OidE8106O1_100pM_bead51_area2_trj_raw.mat
- E8noprom/OidE8106O1_100pMSJLacI/HMMformat/OidE8106O1_100pM_bead51_cal_raw.mat
- E8noprom/OidE8106O1_100pMSJLacI/HMMformat/OidE8106O1_100pM_bead52_area1_trj_raw.mat
- E8noprom/OidE8106O1_100pMSJLacI/HMMformat/OidE8106O1_100pM_bead52_cal_raw.mat
- E8noprom/OidE8106O1_100pMSJLacI/HMMformat/OidE8106O1_100pM_bead53_area1_trj_raw.mat
- E8noprom/OidE8106O1_100pMSJLacI/HMMformat/OidE8106O1_100pM_bead53_cal_raw.mat
- E8noprom/OidE8106O1_100pMSJLacI/HMMformat/OidE8106O1_100pM_bead54_area1_trj_raw.mat
- E8noprom/OidE8106O1_100pMSJLacI/HMMformat/OidE8106O1_100pM_bead54_area2_trj_raw.mat
- E8noprom/OidE8106O1_100pMSJLacI/HMMformat/OidE8106O1_100pM_bead54_cal_raw.mat
- E8noprom/OidE8106O1_100pMSJLacI/HMMformat/OidE8106O1_100pM_bead55_area1_trj_raw.mat
- E8noprom/OidE8106O1_100pMSJLacI/HMMformat/OidE8106O1_100pM_bead55_cal_raw.mat
- E8noprom/OidE8106O1_100pMSJLacI/HMMformat/OidE8106O1_100pM_bead56_area1_trj_raw.mat
- E8noprom/OidE8106O1_100pMSJLacI/HMMformat/OidE8106O1_100pM_bead56_cal_raw.mat
- E8noprom/OidE8106O1_100pMSJLacI/HMMformat/OidE8106O1_100pM_bead57_area1_trj_raw.mat
- E8noprom/OidE8106O1_100pMSJLacI/HMMformat/OidE8106O1_100pM_bead57_area2_trj_raw.mat
- E8noprom/OidE8106O1_100pMSJLacI/HMMformat/OidE8106O1_100pM_bead57_cal_raw.mat
- E8noprom/OidE8106O1_100pMSJLacI/HMMformat/OidE8106O1_100pM_bead58_area1_trj_raw.mat
- E8noprom/OidE8106O1_100pMSJLacI/HMMformat/OidE8106O1_100pM_bead58_cal_raw.mat
- E8noprom/OidE8106O1_100pMSJLacI/HMMformat/OidE8106O1_100pM_bead5_area1_trj_raw.mat
- E8noprom/OidE8106O1_100pMSJLacI/HMMformat/OidE8106O1_100pM_bead5_area2_trj_raw.mat
- E8noprom/OidE8106O1_100pMSJLacI/HMMformat/OidE8106O1_100pM_bead5_cal_raw.mat
- E8noprom/OidE8106O1_100pMSJLacI/HMMformat/OidE8106O1_100pM_bead6_area1_trj_raw.mat
- E8noprom/OidE8106O1_100pMSJLacI/HMMformat/OidE8106O1_100pM_bead6_area2_trj_raw.mat
- E8noprom/OidE8106O1_100pMSJLacI/HMMformat/OidE8106O1_100pM_bead6_cal_raw.mat
- E8noprom/OidE8106O1_100pMSJLacI/HMMformat/OidE8106O1_100pM_bead7_area1_trj_raw.mat
- E8noprom/OidE8106O1_100pMSJLacI/HMMformat/OidE8106O1_100pM_bead7_area2_trj_raw.mat
- E8noprom/OidE8106O1_100pMSJLacI/HMMformat/OidE8106O1_100pM_bead7_cal_raw.mat
- E8noprom/OidE8106O1_100pMSJLacI/HMMformat/OidE8106O1_100pM_bead8_area1_trj_raw.mat
- E8noprom/OidE8106O1_100pMSJLacI/HMMformat/OidE8106O1_100pM_bead8_area2_trj_raw.mat
- E8noprom/OidE8106O1_100pMSJLacI/HMMformat/OidE8106O1_100pM_bead8_cal_raw.mat
- E8noprom/OidE8106O1_100pMSJLacI/HMMformat/OidE8106O1_100pM_bead9_area1_trj_raw.mat
- E8noprom/OidE8106O1_100pMSJLacI/HMMformat/OidE8106O1_100pM_bead9_cal_raw.mat
- E8noprom/OidE8107O1_100pMSJLacI/
- E8noprom/OidE8107O1_100pMSJLacI/HMMformat/
- E8noprom/OidE8107O1_100pMSJLacI/HMMformat/filenames.mat
- E8noprom/OidE8107O1_100pMSJLacI/HMMformat/OidE8107O1_100pMSJLacI_bead10_area1_trj_raw.mat
- E8noprom/OidE8107O1_100pMSJLacI/HMMformat/OidE8107O1_100pMSJLacI_bead10_cal_raw.mat
- E8noprom/OidE8107O1_100pMSJLacI/HMMformat/OidE8107O1_100pMSJLacI_bead11_area1_trj_raw.mat
- E8noprom/OidE8107O1_100pMSJLacI/HMMformat/OidE8107O1_100pMSJLacI_bead11_area2_trj_raw.mat
- E8noprom/OidE8107O1_100pMSJLacI/HMMformat/OidE8107O1_100pMSJLacI_bead11_cal_raw.mat
- E8noprom/OidE8107O1_100pMSJLacI/HMMformat/OidE8107O1_100pMSJLacI_bead12_area1_trj_raw.mat
- E8noprom/OidE8107O1_100pMSJLacI/HMMformat/OidE8107O1_100pMSJLacI_bead12_area2_trj_raw.mat
- E8noprom/OidE8107O1_100pMSJLacI/HMMformat/OidE8107O1_100pMSJLacI_bead12_cal_raw.mat
- E8noprom/OidE8107O1_100pMSJLacI/HMMformat/OidE8107O1_100pMSJLacI_bead13_area1_trj_raw.mat
- E8noprom/OidE8107O1_100pMSJLacI/HMMformat/OidE8107O1_100pMSJLacI_bead13_cal_raw.mat
- E8noprom/OidE8107O1_100pMSJLacI/HMMformat/OidE8107O1_100pMSJLacI_bead14_area1_trj_raw.mat
- E8noprom/OidE8107O1_100pMSJLacI/HMMformat/OidE8107O1_100pMSJLacI_bead14_area2_trj_raw.mat
- E8noprom/OidE8107O1_100pMSJLacI/HMMformat/OidE8107O1_100pMSJLacI_bead14_cal_raw.mat
- E8noprom/OidE8107O1_100pMSJLacI/HMMformat/OidE8107O1_100pMSJLacI_bead15_area1_trj_raw.mat
- E8noprom/OidE8107O1_100pMSJLacI/HMMformat/OidE8107O1_100pMSJLacI_bead15_area2_trj_raw.mat
- E8noprom/OidE8107O1_100pMSJLacI/HMMformat/OidE8107O1_100pMSJLacI_bead15_cal_raw.mat
- E8noprom/OidE8107O1_100pMSJLacI/HMMformat/OidE8107O1_100pMSJLacI_bead16_area1_trj_raw.mat
- E8noprom/OidE8107O1_100pMSJLacI/HMMformat/OidE8107O1_100pMSJLacI_bead16_area2_trj_raw.mat
- E8noprom/OidE8107O1_100pMSJLacI/HMMformat/OidE8107O1_100pMSJLacI_bead16_cal_raw.mat
- E8noprom/OidE8107O1_100pMSJLacI/HMMformat/OidE8107O1_100pMSJLacI_bead17_area1_trj_raw.mat
- E8noprom/OidE8107O1_100pMSJLacI/HMMformat/OidE8107O1_100pMSJLacI_bead17_area2_trj_raw.mat
- E8noprom/OidE8107O1_100pMSJLacI/HMMformat/OidE8107O1_100pMSJLacI_bead17_cal_raw.mat
- E8noprom/OidE8107O1_100pMSJLacI/HMMformat/OidE8107O1_100pMSJLacI_bead18_area1_trj_raw.mat
- E8noprom/OidE8107O1_100pMSJLacI/HMMformat/OidE8107O1_100pMSJLacI_bead18_area2_trj_raw.mat
- E8noprom/OidE8107O1_100pMSJLacI/HMMformat/OidE8107O1_100pMSJLacI_bead18_cal_raw.mat
- E8noprom/OidE8107O1_100pMSJLacI/HMMformat/OidE8107O1_100pMSJLacI_bead19_area1_trj_raw.mat
- E8noprom/OidE8107O1_100pMSJLacI/HMMformat/OidE8107O1_100pMSJLacI_bead19_area2_trj_raw.mat
- E8noprom/OidE8107O1_100pMSJLacI/HMMformat/OidE8107O1_100pMSJLacI_bead19_cal_raw.mat
- E8noprom/OidE8107O1_100pMSJLacI/HMMformat/OidE8107O1_100pMSJLacI_bead1_area1_trj_raw.mat
- E8noprom/OidE8107O1_100pMSJLacI/HMMformat/OidE8107O1_100pMSJLacI_bead1_area2_trj_raw.mat
- E8noprom/OidE8107O1_100pMSJLacI/HMMformat/OidE8107O1_100pMSJLacI_bead1_cal_raw.mat
- E8noprom/OidE8107O1_100pMSJLacI/HMMformat/OidE8107O1_100pMSJLacI_bead20_area1_trj_raw.mat
- E8noprom/OidE8107O1_100pMSJLacI/HMMformat/OidE8107O1_100pMSJLacI_bead20_area2_trj_raw.mat
- E8noprom/OidE8107O1_100pMSJLacI/HMMformat/OidE8107O1_100pMSJLacI_bead20_cal_raw.mat
- E8noprom/OidE8107O1_100pMSJLacI/HMMformat/OidE8107O1_100pMSJLacI_bead21_area1_trj_raw.mat
- E8noprom/OidE8107O1_100pMSJLacI/HMMformat/OidE8107O1_100pMSJLacI_bead21_cal_raw.mat
- E8noprom/OidE8107O1_100pMSJLacI/HMMformat/OidE8107O1_100pMSJLacI_bead22_area1_trj_raw.mat
- E8noprom/OidE8107O1_100pMSJLacI/HMMformat/OidE8107O1_100pMSJLacI_bead22_cal_raw.mat
- E8noprom/OidE8107O1_100pMSJLacI/HMMformat/OidE8107O1_100pMSJLacI_bead23_area1_trj_raw.mat
- E8noprom/OidE8107O1_100pMSJLacI/HMMformat/OidE8107O1_100pMSJLacI_bead23_area2_trj_raw.mat
- E8noprom/OidE8107O1_100pMSJLacI/HMMformat/OidE8107O1_100pMSJLacI_bead23_cal_raw.mat
- E8noprom/OidE8107O1_100pMSJLacI/HMMformat/OidE8107O1_100pMSJLacI_bead24_area1_trj_raw.mat
- E8noprom/OidE8107O1_100pMSJLacI/HMMformat/OidE8107O1_100pMSJLacI_bead24_area2_trj_raw.mat
- E8noprom/OidE8107O1_100pMSJLacI/HMMformat/OidE8107O1_100pMSJLacI_bead24_cal_raw.mat
- E8noprom/OidE8107O1_100pMSJLacI/HMMformat/OidE8107O1_100pMSJLacI_bead25_area1_trj_raw.mat
- E8noprom/OidE8107O1_100pMSJLacI/HMMformat/OidE8107O1_100pMSJLacI_bead25_area2_trj_raw.mat
- E8noprom/OidE8107O1_100pMSJLacI/HMMformat/OidE8107O1_100pMSJLacI_bead25_cal_raw.mat
- E8noprom/OidE8107O1_100pMSJLacI/HMMformat/OidE8107O1_100pMSJLacI_bead26_area1_trj_raw.mat
- E8noprom/OidE8107O1_100pMSJLacI/HMMformat/OidE8107O1_100pMSJLacI_bead26_area2_trj_raw.mat
- E8noprom/OidE8107O1_100pMSJLacI/HMMformat/OidE8107O1_100pMSJLacI_bead26_cal_raw.mat
- E8noprom/OidE8107O1_100pMSJLacI/HMMformat/OidE8107O1_100pMSJLacI_bead27_area1_trj_raw.mat
- E8noprom/OidE8107O1_100pMSJLacI/HMMformat/OidE8107O1_100pMSJLacI_bead27_cal_raw.mat
- E8noprom/OidE8107O1_100pMSJLacI/HMMformat/OidE8107O1_100pMSJLacI_bead28_area1_trj_raw.mat
- E8noprom/OidE8107O1_100pMSJLacI/HMMformat/OidE8107O1_100pMSJLacI_bead28_area2_trj_raw.mat
- E8noprom/OidE8107O1_100pMSJLacI/HMMformat/OidE8107O1_100pMSJLacI_bead28_cal_raw.mat
- E8noprom/OidE8107O1_100pMSJLacI/HMMformat/OidE8107O1_100pMSJLacI_bead29_area1_trj_raw.mat
- E8noprom/OidE8107O1_100pMSJLacI/HMMformat/OidE8107O1_100pMSJLacI_bead29_cal_raw.mat
- E8noprom/OidE8107O1_100pMSJLacI/HMMformat/OidE8107O1_100pMSJLacI_bead2_area1_trj_raw.mat
- E8noprom/OidE8107O1_100pMSJLacI/HMMformat/OidE8107O1_100pMSJLacI_bead2_cal_raw.mat
- E8noprom/OidE8107O1_100pMSJLacI/HMMformat/OidE8107O1_100pMSJLacI_bead30_area1_trj_raw.mat
- E8noprom/OidE8107O1_100pMSJLacI/HMMformat/OidE8107O1_100pMSJLacI_bead30_area2_trj_raw.mat
- E8noprom/OidE8107O1_100pMSJLacI/HMMformat/OidE8107O1_100pMSJLacI_bead30_cal_raw.mat
- E8noprom/OidE8107O1_100pMSJLacI/HMMformat/OidE8107O1_100pMSJLacI_bead31_area1_trj_raw.mat
- E8noprom/OidE8107O1_100pMSJLacI/HMMformat/OidE8107O1_100pMSJLacI_bead31_cal_raw.mat
- E8noprom/OidE8107O1_100pMSJLacI/HMMformat/OidE8107O1_100pMSJLacI_bead32_area1_trj_raw.mat
- E8noprom/OidE8107O1_100pMSJLacI/HMMformat/OidE8107O1_100pMSJLacI_bead32_cal_raw.mat
- E8noprom/OidE8107O1_100pMSJLacI/HMMformat/OidE8107O1_100pMSJLacI_bead33_area1_trj_raw.mat
- E8noprom/OidE8107O1_100pMSJLacI/HMMformat/OidE8107O1_100pMSJLacI_bead33_cal_raw.mat
- E8noprom/OidE8107O1_100pMSJLacI/HMMformat/OidE8107O1_100pMSJLacI_bead34_area1_trj_raw.mat
- E8noprom/OidE8107O1_100pMSJLacI/HMMformat/OidE8107O1_100pMSJLacI_bead34_cal_raw.mat
- E8noprom/OidE8107O1_100pMSJLacI/HMMformat/OidE8107O1_100pMSJLacI_bead35_area1_trj_raw.mat
- E8noprom/OidE8107O1_100pMSJLacI/HMMformat/OidE8107O1_100pMSJLacI_bead35_cal_raw.mat
- E8noprom/OidE8107O1_100pMSJLacI/HMMformat/OidE8107O1_100pMSJLacI_bead36_area1_trj_raw.mat
- E8noprom/OidE8107O1_100pMSJLacI/HMMformat/OidE8107O1_100pMSJLacI_bead36_cal_raw.mat
- E8noprom/OidE8107O1_100pMSJLacI/HMMformat/OidE8107O1_100pMSJLacI_bead37_area1_trj_raw.mat
- E8noprom/OidE8107O1_100pMSJLacI/HMMformat/OidE8107O1_100pMSJLacI_bead37_cal_raw.mat
- E8noprom/OidE8107O1_100pMSJLacI/HMMformat/OidE8107O1_100pMSJLacI_bead38_area1_trj_raw.mat
- E8noprom/OidE8107O1_100pMSJLacI/HMMformat/OidE8107O1_100pMSJLacI_bead38_cal_raw.mat
- E8noprom/OidE8107O1_100pMSJLacI/HMMformat/OidE8107O1_100pMSJLacI_bead39_area1_trj_raw.mat
- E8noprom/OidE8107O1_100pMSJLacI/HMMformat/OidE8107O1_100pMSJLacI_bead39_cal_raw.mat
- E8noprom/OidE8107O1_100pMSJLacI/HMMformat/OidE8107O1_100pMSJLacI_bead3_area1_trj_raw.mat
- E8noprom/OidE8107O1_100pMSJLacI/HMMformat/OidE8107O1_100pMSJLacI_bead3_area2_trj_raw.mat
- E8noprom/OidE8107O1_100pMSJLacI/HMMformat/OidE8107O1_100pMSJLacI_bead3_cal_raw.mat
- E8noprom/OidE8107O1_100pMSJLacI/HMMformat/OidE8107O1_100pMSJLacI_bead40_area1_trj_raw.mat
- E8noprom/OidE8107O1_100pMSJLacI/HMMformat/OidE8107O1_100pMSJLacI_bead40_cal_raw.mat
- E8noprom/OidE8107O1_100pMSJLacI/HMMformat/OidE8107O1_100pMSJLacI_bead41_area1_trj_raw.mat
- E8noprom/OidE8107O1_100pMSJLacI/HMMformat/OidE8107O1_100pMSJLacI_bead41_cal_raw.mat
- E8noprom/OidE8107O1_100pMSJLacI/HMMformat/OidE8107O1_100pMSJLacI_bead42_area1_trj_raw.mat
- E8noprom/OidE8107O1_100pMSJLacI/HMMformat/OidE8107O1_100pMSJLacI_bead42_cal_raw.mat
- E8noprom/OidE8107O1_100pMSJLacI/HMMformat/OidE8107O1_100pMSJLacI_bead43_area1_trj_raw.mat
- E8noprom/OidE8107O1_100pMSJLacI/HMMformat/OidE8107O1_100pMSJLacI_bead43_cal_raw.mat
- E8noprom/OidE8107O1_100pMSJLacI/HMMformat/OidE8107O1_100pMSJLacI_bead44_area1_trj_raw.mat
- E8noprom/OidE8107O1_100pMSJLacI/HMMformat/OidE8107O1_100pMSJLacI_bead44_cal_raw.mat
- E8noprom/OidE8107O1_100pMSJLacI/HMMformat/OidE8107O1_100pMSJLacI_bead45_area1_trj_raw.mat
- E8noprom/OidE8107O1_100pMSJLacI/HMMformat/OidE8107O1_100pMSJLacI_bead45_cal_raw.mat
- E8noprom/OidE8107O1_100pMSJLacI/HMMformat/OidE8107O1_100pMSJLacI_bead46_area1_trj_raw.mat
- E8noprom/OidE8107O1_100pMSJLacI/HMMformat/OidE8107O1_100pMSJLacI_bead46_cal_raw.mat
- E8noprom/OidE8107O1_100pMSJLacI/HMMformat/OidE8107O1_100pMSJLacI_bead47_area1_trj_raw.mat
- E8noprom/OidE8107O1_100pMSJLacI/HMMformat/OidE8107O1_100pMSJLacI_bead47_cal_raw.mat
- E8noprom/OidE8107O1_100pMSJLacI/HMMformat/OidE8107O1_100pMSJLacI_bead48_area1_trj_raw.mat
- E8noprom/OidE8107O1_100pMSJLacI/HMMformat/OidE8107O1_100pMSJLacI_bead48_cal_raw.mat
- E8noprom/OidE8107O1_100pMSJLacI/HMMformat/OidE8107O1_100pMSJLacI_bead4_area1_trj_raw.mat
- E8noprom/OidE8107O1_100pMSJLacI/HMMformat/OidE8107O1_100pMSJLacI_bead4_area2_trj_raw.mat
- E8noprom/OidE8107O1_100pMSJLacI/HMMformat/OidE8107O1_100pMSJLacI_bead4_cal_raw.mat
- E8noprom/OidE8107O1_100pMSJLacI/HMMformat/OidE8107O1_100pMSJLacI_bead5_area1_trj_raw.mat
- E8noprom/OidE8107O1_100pMSJLacI/HMMformat/OidE8107O1_100pMSJLacI_bead5_area2_trj_raw.mat
- E8noprom/OidE8107O1_100pMSJLacI/HMMformat/OidE8107O1_100pMSJLacI_bead5_cal_raw.mat
- E8noprom/OidE8107O1_100pMSJLacI/HMMformat/OidE8107O1_100pMSJLacI_bead6_area1_trj_raw.mat
- E8noprom/OidE8107O1_100pMSJLacI/HMMformat/OidE8107O1_100pMSJLacI_bead6_area2_trj_raw.mat
- E8noprom/OidE8107O1_100pMSJLacI/HMMformat/OidE8107O1_100pMSJLacI_bead6_cal_raw.mat
- E8noprom/OidE8107O1_100pMSJLacI/HMMformat/OidE8107O1_100pMSJLacI_bead7_area1_trj_raw.mat
- E8noprom/OidE8107O1_100pMSJLacI/HMMformat/OidE8107O1_100pMSJLacI_bead7_area2_trj_raw.mat
- E8noprom/OidE8107O1_100pMSJLacI/HMMformat/OidE8107O1_100pMSJLacI_bead7_cal_raw.mat
- E8noprom/OidE8107O1_100pMSJLacI/HMMformat/OidE8107O1_100pMSJLacI_bead8_area1_trj_raw.mat
- E8noprom/OidE8107O1_100pMSJLacI/HMMformat/OidE8107O1_100pMSJLacI_bead8_area2_trj_raw.mat
- E8noprom/OidE8107O1_100pMSJLacI/HMMformat/OidE8107O1_100pMSJLacI_bead8_cal_raw.mat
- E8noprom/OidE8107O1_100pMSJLacI/HMMformat/OidE8107O1_100pMSJLacI_bead9_area1_trj_raw.mat
- E8noprom/OidE8107O1_100pMSJLacI/HMMformat/OidE8107O1_100pMSJLacI_bead9_area2_trj_raw.mat
- E8noprom/OidE8107O1_100pMSJLacI/HMMformat/OidE8107O1_100pMSJLacI_bead9_cal_raw.mat
- LSrun_E8_OidE8106O1_100pMSJLacI.m
- LSrun_E8_OidE8107O1_100pMSJLacI.m
- readme.txt
- runE8.sh
