# Supplementary material for: Multiple LacI-mediated loops revealed by Bayesian statistics and tethered particle motion
Source: Nucleic Acids Res. 2014 Aug 12;42(16):10265–77. doi: 10.1093/nar/gku563 (PMC4176382; doi:10.1093/nar/gku563)
Supplement: SUPPLEMENTARY DATA [file supp_gku563_SI_trajectories_E8106_E8107.zip › LSrun_E8_OidE8107O1_100pMSJLacI.m]

% one of several attempts to fix the issue with weird Viterbi paths. Here, 
   % I will just try to crack up the transition strength prior further, to 10 s. Also, I will not analyse all trajectories to save time.
% other strategies
% - downsample
% - limit trajectory length

%%%%%% part I: parameters
% data preprocessing
fSample    =30;     % Hz
downSample =3 ;     % downsampling factor

driftcorrection=true;      % drift-correction with Butterworth filter
fCut=0.05;                  % filter cut-off frequency for [Hz]
include_calibration=true; % include calibration traces in the analysis
include_looping=true;     % include looping traces in the analysis

% construction of prior parameters %
%%%%%%%%%%%%%%%%%%%%%%%%%%%%%%%%%%%%
% emission model, genuine states
fPi=[];
fB=[];
B0=5e-5;
K0=0.6;
Kstd=0.3;
tD=1;tA=5;
KBscaling=2; % 1) total emission strength constant 
             % 2) strength of single state constant (recommended).                          
% emission model, spurious states (not activated)
fBc=[];
Bc0=5e-5;
Kc0=0.6;
KcStd=0.3;
tDc0=10;
KBscaling=2; % 1) total emission strength constant 
             % 2) strength of single state constant (recommended).

% parameters for the construction of an initial guess %
%%%%%%%%%%%%%%%%%%%%%%%%%%%%%%%%%%%%%%%%%%%%%%%%%%%%%%%
tau0=5;  % typical dwell times for genuine,
tauS=1;  % and spurious, states [s]
wKBT=10000; % weight (pseudo-counts) of initial guess
tSigma=2; % Gaussian window width [s], for RMSKBgaussfilter

% range of K,B values in which to look for initial guesses. Experiment with
% RMSKBgaussfilter to choose appropriate intervals. I recommend a wider
% interval for KBSrange than for KBGrange. 
KBGrange=[0.3 0.9 0.2e-4 5e-4]; % for the genuine states
KBSrange=[0 1 0 1e-3];          % more spurious states. 
KBbins=500; % number of bins in the KBGrange histogram used for the initial guess

% analysis parameters %
%%%%%%%%%%%%%%%%%%%%%%%
restarts_cal=10; % number of idependent analyses of each calibration trajectory
Ninit_cal=10;    % number of initial states 

restarts_trj=50; % number of idependent analyses of each active trajectory
Ninit_trj=20;    % number of initial states

plotAnything=false; % Turn of for batch analysis.
one_at_a_time=true; % analyze just one trajectory per call to the analysis function 

% file names and paths
source_path     =   'E8noprom/OidE8107O1_100pMSJLacI/HMMformat/'; % path to xy data (calibration and looping)
target_path     =   'E8noprom/OidE8107O1_100pMSJLacI/HMMds3_tA05/'; % path to put results in 
PIDprefix       =   'OidE8107O1_100pM_ds3_tA05'; % prefix of results files

% debug flags
haveMaxLength=false; % If true, use only the first maxLength data points in 
maxLength=1000;      % each trajectory. Good for fast testruns.

%%%%%% part II: data file and field names
calibration_xyfield='x';    % name of xy-position field in calibration and 
looping_xyfield ='x';    	% looping data files, as in 
                            % load(filname,nn_xyfield). Empty strings
                            % (nn_xyfield='') means that no field is read,
                            % as in load(filname). 
        
% Data files: the idea here is that each bead get a 'dry run' (no activity)
% for calibration, and a couple of active runs (perhaps interrupted by
% refocusing etc), and the analysis can keep track of each bead separately. 
%calibration_filename={...
%'bead1_calibration.mat',...
%'bead2_calibration.mat',...
%'bead3_calibration.mat'};

%looping_filename={...
%{'bead1_trj1.mat','bead1_trj2.mat','bead1_trj3.mat'},...
%{'bead2_trj1.mat','bead2_trj2.mat'},...
%{'bead3_trj1.mat'}};

filenames = load('E8noprom/OidE8107O1_100pMSJLacI/HMMformat/filenames.mat');
calibration_filename = filenames.calibration_filename;
looping_filename = filenames.looping_filename;
