# Supplementary material for: Multiple LacI-mediated loops revealed by Bayesian statistics and tethered particle motion
Source: Nucleic Acids Res. 2014 Aug 12;42(16):10265–77. doi: 10.1093/nar/gku563 (PMC4176382; doi:10.1093/nar/gku563)
Supplement: SUPPLEMENTARY DATA [file supp_gku563_SI_trajectories_E8106_E8107.zip › readme.txt]

This supplementary data set contains position traces for the E8106 and
E8107 constructs, in the matlab format used by vbTPM. The individual
.mat files for the traces are in
E8noprom/OidE8106O1_100pMSJLacI/HMMformat/
E8noprom/OidE8107O1_100pMSJLacI/HMMformat/

For each bead, there is one calibration trace (no LacI present) and
one or two looping traces (with LacI).

In addition, the runinput files used for the analysis in the main text
are provided, as well as the shell script used to parallalize the
analysis (on a linux system).

M.L. 2014-06-25
