# Supplementary material for: Multiple LacI-mediated loops revealed by Bayesian statistics and tethered particle motion
Source: Nucleic Acids Res. 2014 Aug 12;42(16):10265–77. doi: 10.1093/nar/gku563 (PMC4176382; doi:10.1093/nar/gku563)
Supplement: SUPPLEMENTARY DATA [file supp_gku563_SI_trajectories_E8106_E8107.zip › runE8.sh]

#!/bin/bash 

# this is a bash script (linux) used to run large-scale data analysis,
# designed as a quick-and-dirty way to work around the fact that
# Matlab (at least some older versions) hoards memory as one loads
# several consecutive large trajectories for analysis, by restarting
# Matlab for every round of analysis (requires a runinput file with
# the one_at_a_time=true; option).

# To parallelize on multi-core machines, run several instances of this
# script simultaneously.
# ML 2014-04-29

for RI in LSrun_E8_OidE8106O1_100pMSJLacI.m  LSrun_E8_OidE8107O1_100pMSJLacI.m
do
    for i in {1..30}
    do
	echo "########## file" $RI", round" $i 
	echo "VB7_batch_run('${RI}'),exit" | nice -n 15 matlab -nosplash -nodesktop
    done
done
